# Supplementary material for: ChemGAPP: a tool for chemical genomics analysis and phenotypic profiling
Source: Bioinformatics. 2023 Apr 4;39(4):btad171. doi: 10.1093/bioinformatics/btad171 (PMC10085634; doi:10.1093/bioinformatics/btad171)
Supplement: btad171_Supplementary_Data [file btad171_supplementary_data.zip]

Archive with 3 entries (3 files):
- Additional_File_2.pdf
- Additional_File_3.txt
- Additional_File_1.pdf
