# Supplementary material for: ChemGAPP: a tool for chemical genomics analysis and phenotypic profiling
Source: Bioinformatics. 2023 Apr 4;39(4):btad171. doi: 10.1093/bioinformatics/btad171 (PMC10085634; doi:10.1093/bioinformatics/btad171)
Supplement: btad171_Supplementary_Data [file btad171_supplementary_data.zip › Additional_File_3.txt]

streamlit  Version: 1.10.0
seaborn  Version: 0.11.2
matplotlib  Version: 3.6.0
scikit-learn  Version: 0.24.1
more-itertools  Version: 8.7.0
pathlib2  Version: 2.3.5
scipy  Version: 1.6.2
regex  Version: 2022.9.13
random2  Version: 1.0.1
pickle-mixin  Version: 1.0.2
bioinfokit  Version: 2.1.0
statannotations  Version: 0.4.4
